# Supplementary material for: Peaked-to-flat transition in quasispecies structure evolution
Source: Virus Evol. 2026 Apr 14;12(1):veag024. doi: 10.1093/ve/veag024 (PMC13137331; doi:10.1093/ve/veag024)
Supplement: Supplementary_material_veag024 [file supplementary_material_veag024.zip]

Archive with 3 entries (3 files):
- VEVOLU-2025-229_R2_Supplementary_1_In-Silico_veag024.pdf
- VEVOLU-2025-229_R2_Supplementary_2_Statistics_veag024.pdf
- VEVOLU-2025-229_R2_Supplementary_3_Implementarion_veag024.pdf
